# Supplementary material for: Comparative analysis of complete plastid genomes from Lilium lankongense Franchet and its closely related species and screening of Lilium-specific primers
Source: PeerJ. 2021 Mar 5;9:e10964. doi: 10.7717/peerj.10964 (PMC7938781; doi:10.7717/peerj.10964)
Supplement: Supplemental Information 4 — Primers were designed using genes alignment of all published plastid genome sequences in Lilium. For each primer pair, forward (F) and reverse (R) primers are indicated. Amplifications were tested on different Lilium species. Ok = good amplification; No = partial or no amplification. [file peerj-09-10964-s004.xlsx]

## Sheet: Sheet1
Region	Primer name	Sequence (5′–3′)	PCR amplification
rps16-trnQ	rps16F1	TCATGAATAGTCATTGGATCAACTGA	No
	trnQR	AGGGCAGATTGGATCACATTGT	No
trnK-rps16	trnKF	AGTCGCACTTAAAAGCCGAGTA	No
	rps16R2	AAAGAAGGAATATTGGGTTAACTGTT	No
rpl32-trnL	rpl32F	TGTTTTTGAAWGGCGGTTCC	Ok
	trnLR	CAGCGTGTCTACCAATTTCAC	Ok
	trnLR2	TAAAAAGGGCGGGGGTTCTC	No
	rpl32F3	AATCGGTTTCCACTGGRCAT	No
	trnL3	TGCTTCCTAAGAACAGCGTGT	No
trnC-petN	trnCF	CCTTTATCCCCAGTTCAAATCTG	Ok
	petNR	CCCAAGCGAGACKTACTATATCCAT	Ok
	petNR2	CAGCCCAAGCGAGACTTACT	No
	trnCF2	GTTCAAATCTGGGTGTCGCC	No
	PetNR2	CGGCACAGAGTCAAAATGGG	No
ndhF-rpl32	ndhF	CGATCAAGTGTCCAAACTCTAAGG	No
	rpl32R	AATGCYCCAGTGGAAACCGAT	No
trnEF-trnTR	trnEF1/2	GAATTTACAGTCCGCCCCCA	No
	trnTR1	CCGATGACTTACGCCTTACCA	No
	trnTR2	TGAACCGATGACTTACGCCT	No
trnFF-ndhJR	trnFF1/2/3	GGTCGGGATAGCTCAGTTGG	No
	ndhJR1	CGCCTTAAACGTATCTTGATGCC	No
	ndhJR2	TCTGGGTTTGGAGMAGTGCAG	No
	ndhJR3	TSYCAGTGCGCCTATGATAT	No
trnE-psbD	trnEF	TTRGCTCGGGGTATGAATCC	No
	psbDR	CCCCTTACAACACAACGGGT	No
petAF-psbJR	petAF	CCATTACGTGTCCRAGGCCT	No
	psbJR	CGGGTTGGGTTCATCTCTGT	No
ndhGF-ndhIR	ndhGF	CCAAAGGYGGGAAACATTGG	No
	ndhIR	TCGTGTGTGYCCCATAGATC	No
ndhA Exon	ndhAF	GCCACATATTCCACCCCCAA	No
	ndhAR	GCTGCGGCTCAATCTATTAGT	No
	ndhAF1	TGGTAAATCAAAAGGTAATCTCTCGC	No
	ndhAF2	TCTGCTTCTGGTAAATCAAAAGGT	No
	ndhAR1/2	TCGTTAGAACATGAACTTTGACCT	No
petB Exon	petBF1/2	TCCGGAATATGAGTGTGTGACT	No
	petBR1	CTGCAATCGCCTGAATCTCG	No
	petBR2	CGCCTGAATCTCGAGACGTT	No
