# Supplementary material for: Comparative analysis of complete plastid genomes from Lilium lankongense Franchet and its closely related species and screening of Lilium-specific primers
Source: PeerJ. 2021 Mar 5;9:e10964. doi: 10.7717/peerj.10964 (PMC7938781; doi:10.7717/peerj.10964)
Supplement: Supplemental Information 6 — Marked red repeats are common SSR to the six Lilium species. [file peerj-09-10964-s006.xlsx]

## Sheet: Sheet1
L. lankongense					L. duchartrei					L. stewartianum					L. matangense					L. lophophorum					L. nanum
Repeat	Size	Start	End	Location	Repeat	Size	Start	End	Location	Repeat	Size	Start	End	Location	Repeat	Size	Start	End	Location	Repeat	Size	Start	End	Location	Repeat	Size	Start	End	Location
(T)17	17	4273	4289	LSC	(T)12	12	1602	1613	LSC	(T)13	13	1684	1696	LSC	(T)12	12	1684	1695	LSC	(T)14	14	1687	1700	LSC	(T)15	15	1678	1692	LSC
(A)12	12	7311	7322	LSC	(T)14	14	4194	4207	LSC	(A)10	10	4041	4050	LSC	(A)10	10	4040	4049	LSC	(T)14	14	4272	4285	LSC	(A)10	10	4056	4065	LSC
(A)11	11	12159	12169	LSC	(A)12	12	7179	7190	LSC	(T)16	16	4251	4266	LSC	(T)15	15	4250	4264	LSC	(T)10	10	4751	4760	LSC	(T)18	18	4270	4287	LSC
(A)10	10	13270	13279	LSC	(A)16	16	13134	13149	LSC	(T)11	11	4731	4741	LSC	(T)10	10	4729	4738	LSC	(T)15	15	5438	5452	LSC	(T)14	14	4752	4765	LSC
(A)16	16	26719	26734	LSC	(T)10	10	22044	22053	LSC	(T)13	13	5419	5431	LSC	(T)12	12	5416	5427	LSC	(T)10	10	6270	6279	LSC	(C)10	10	5017	5026	LSC
(A)14	14	28882	28895	LSC	(A)16	16	26580	26595	LSC	(A)11	11	12062	12072	LSC	(A)11	11	12058	12068	LSC	(A)12	12	12090	12101	LSC	(T)15	15	5439	5453	LSC
(T)11	11	29226	29236	LSC	(A)16	16	28734	28749	LSC	(T)13	13	13172	13184	LSC	(T)13	13	13168	13180	LSC	(T)15	15	13201	13215	LSC	(T)17	17	13202	13218	LSC
(T)17	17	29979	29995	LSC	(T)17	17	29830	29846	LSC	(A)12	12	13403	13414	LSC	(A)12	12	13399	13410	LSC	(A)12	12	13434	13445	LSC	(A)16	16	13438	13453	LSC
(A)10	10	30294	30303	LSC	(A)11	11	30145	30155	LSC	(T)22	22	22327	22348	LSC	(T)21	21	22324	22344	LSC	(T)11	11	15684	15694	LSC	(T)19	19	22373	22391	LSC
(A)13	13	34431	34443	LSC	(A)16	16	34290	34305	LSC	(A)13	13	26885	26897	LSC	(A)13	13	26881	26893	LSC	(T)12	12	22358	22369	LSC	(A)18	18	26888	26905	LSC
(T)10	10	40035	40044	LSC	(T)12	12	39897	39908	LSC	(T)11	11	27988	27998	LSC	(T)10	10	27984	27993	LSC	(A)13	13	26905	26917	LSC	(T)10	10	27990	27999	LSC
(A)13	13	43301	43313	LSC	(A)10	10	43164	43173	LSC	(A)15	15	28955	28969	LSC	(A)15	15	28950	28964	LSC	(T)11	11	28002	28012	LSC	(T)14	14	29303	29316	LSC
(A)16	16	44877	44892	LSC	(A)16	16	44738	44753	LSC	(T)12	12	29304	29315	LSC	(T)11	11	29299	29309	LSC	(A)23	23	28975	28997	LSC	(T)15	15	30056	30070	LSC
(T)10	10	63444	63453	LSC	(T)11	11	63232	63242	LSC	(T)17	17	30055	30071	LSC	(T)16	16	30049	30064	LSC	(T)16	16	29322	29337	LSC	(A)10	10	30379	30388	LSC
(T)10	10	64710	64719	LSC	(T)10	10	64501	64510	LSC	(A)14	14	30381	30394	LSC	(A)14	14	30374	30387	LSC	(T)16	16	30078	30093	LSC	(A)17	17	34517	34533	LSC
(T)14	14	68683	68696	LSC	(T)15	15	68462	68476	LSC	(A)22	22	34522	34543	LSC	(A)22	22	34515	34536	LSC	(A)13	13	30408	30420	LSC	(T)10	10	40119	40128	LSC
(A)10	10	69074	69083	LSC	(T)15	15	69175	69189	LSC	(A)14	14	43422	43435	LSC	(A)15	15	43415	43429	LSC	(A)17	17	34547	34563	LSC	(A)15	15	43407	43421	LSC
(T)10	10	69397	69406	LSC	(A)12	12	72779	72790	LSC	(A)17	17	45032	45048	LSC	(A)16	16	45026	45041	LSC	(T)10	10	40154	40163	LSC	(A)15	15	44999	45013	LSC
(A)12	12	72988	72999	LSC	(T)10	10	83108	83117	IRb	(A)12	12	59099	59110	LSC	(A)12	12	56715	56726	LSC	(A)15	15	43443	43457	LSC	(A)10	10	56678	56687	LSC
(T)12	12	80635	80646	LSC	(A)12	12	110712	110723	SSC	(T)17	17	63456	63472	LSC	(A)12	12	59198	59209	LSC	(A)12	12	45056	45067	LSC	(A)12	12	59161	59172	LSC
(T)12	12	83301	83312	IRb	(A)17	17	111589	111605	SSC	(T)11	11	64733	64743	LSC	(T)16	16	63555	63570	LSC	(A)15	15	59218	59232	LSC	(T)11	11	63516	63526	LSC
(A)15	15	116306	116320	SSC	(A)12	12	116153	116164	SSC	(T)12	12	68567	68578	LSC	(T)11	11	64831	64841	LSC	(T)18	18	63582	63599	LSC	(T)10	10	64791	64800	LSC
(A)12	12	116964	116975	SSC	(A)10	10	120882	120891	SSC	(A)14	14	81769	81782	LSC	(T)11	11	68665	68675	LSC	(T)13	13	64857	64869	LSC	(T)13	13	68625	68637	LSC
(A)11	11	121041	121051	SSC	(T)11	11	121201	121211	SSC	(T)13	13	83227	83239	IRb	(A)13	13	81866	81878	LSC	(T)16	16	68707	68722	LSC	(T)14	14	69336	69349	LSC
(T)10	10	122070	122079	SSC	(T)12	12	121410	121421	SSC	(A)13	13	110681	110693	SSC	(T)13	13	83323	83335	IRb	(T)10	10	69424	69433	LSC	(A)12	12	110807	110818	SSC
(T)15	15	122697	122711	SSC	(T)10	10	121916	121925	SSC	(T)12	12	111506	111517	SSC	(A)12	12	110777	110788	SSC	(A)16	16	81998	82013	LSC	(T)11	11	121289	121299	SSC
(T)11	11	122910	122920	SSC	(T)15	15	122543	122557	SSC	(T)15	15	121169	121183	SSC	(T)12	12	111601	111612	SSC	(T)14	14	83458	83471	IRb	(T)12	12	121498	121509	SSC
(T)12	12	123353	123364	SSC	(T)11	11	122756	122766	SSC	(T)14	14	121383	121396	SSC	(T)16	16	121264	121279	SSC	(A)12	12	108590	108601	SSC	(T)10	10	122004	122013	SSC
(A)10	10	125426	125435	SSC	(T)12	12	123199	123210	SSC	(T)10	10	121891	121900	SSC	(T)13	13	121479	121491	SSC	(A)15	15	110886	110900	SSC	(T)17	17	122625	122641	SSC
(A)12	12	151295	151306	IRa	(A)10	10	125278	125287	SSC	(T)15	15	122512	122526	SSC	(T)10	10	121986	121995	SSC	(T)14	14	111713	111726	SSC	(T)11	11	122838	122848	SSC
(AT)6	12	3812	3823	LSC	(A)10	10	151164	151173	IRa	(T)11	11	122725	122735	SSC	(T)15	15	122607	122621	SSC	(T)15	15	116069	116083	SSC	(T)11	11	123282	123292	SSC
(AT)6	12	7780	7791	LSC	(AT)6	12	3733	3744	LSC	(T)12	12	123168	123179	SSC	(T)11	11	122820	122830	SSC	(A)11	11	120952	120962	SSC	(A)10	10	125360	125369	SSC
(TA)5	10	19074	19083	LSC	(AT)6	12	7648	7659	LSC	(A)10	10	125247	125256	SSC	(T)13	13	123263	123275	SSC	(T)10	10	121272	121281	SSC	(AT)6	12	7745	7756	LSC
(AT)5	10	26385	26394	LSC	(TA)5	10	18942	18951	LSC	(A)13	13	150990	151002	IRa	(A)10	10	125342	125351	SSC	(T)12	12	121480	121491	SSC	(TA)5	10	19273	19282	LSC
(AT)7	14	45569	45582	LSC	(AT)7	14	45435	45448	LSC	(AT)6	12	3799	3810	LSC	(A)13	13	151085	151097	IRa	(T)10	10	121986	121995	SSC	(TA)7	14	26552	26565	LSC
(AT)5	10	74263	74272	LSC	(AT)5	10	74054	74063	LSC	(AT)6	12	7716	7727	LSC	(AT)6	12	3798	3809	LSC	(T)15	15	122607	122621	SSC	(AT)7	14	45694	45707	LSC
(GA)5	10	87580	87589	IRb	(GA)5	10	87385	87394	IRb	(TA)5	10	19229	19238	LSC	(AT)6	12	7712	7723	LSC	(T)11	11	122820	122830	SSC	(AT)5	10	74197	74206	LSC
(TC)5	10	120559	120568	SSC	(TC)5	10	120400	120409	SSC	(AT)7	14	45729	45742	LSC	(TA)5	10	19226	19235	LSC	(T)12	12	123263	123274	SSC	(GA)5	10	87640	87649	IRb
(TC)5	10	147018	147027	IRa	(TC)5	10	146887	146896	IRa	(AT)5	10	74134	74143	LSC	(AT)7	14	45722	45735	LSC	(A)10	10	125023	125032	SSC	(TA)5	10	118964	118973	SSC
(TTA)4	12	49324	49335	LSC	(TTA)4	12	49184	49195	LSC	(GA)5	10	87507	87516	IRb	(AT)5	10	74231	74240	LSC	(A)10	10	125342	125351	SSC	(TC)5	10	120489	120498	SSC
(GAA)4	12	57124	57135	LSC	(GAA)4	12	56958	56969	LSC	(TC)5	10	120364	120373	SSC	(GA)5	10	87603	87612	IRb	(A)14	14	151062	151075	IRa	(TC)5	10	146825	146834	IRa
(ATA)4	12	75851	75862	LSC	(AGAA)3	12	9086	9097	LSC	(TC)5	10	146713	146722	IRa	(TC)5	10	120459	120468	SSC	(AT)6	12	3818	3829	LSC	(TTA)4	12	49450	49461	LSC
(AGAA)3	12	9219	9230	LSC	(AATT)3	12	14615	14626	LSC	(TTA)4	12	49488	49499	LSC	(TC)5	10	146808	146817	IRa	(AT)5	10	7744	7753	LSC	(AAT)4	12	61370	61381	LSC
(AATT)3	12	14748	14759	LSC	(TTTA)3	12	21604	21615	LSC	(GAA)4	12	57172	57183	LSC	(TTA)4	12	49481	49492	LSC	(TA)5	10	19257	19266	LSC	(AATT)3	12	14916	14927	LSC
(TTTA)3	12	21736	21747	LSC	(TTAT)3	12	41137	41148	LSC	(AATT)3	12	14880	14891	LSC	(GAA)4	12	57271	57282	LSC	(AT)7	14	45749	45762	LSC	(TTTA)3	12	21935	21946	LSC
(TTAT)3	12	41274	41285	LSC	(AAAT)3	12	64815	64826	LSC	(TTTA)3	12	21892	21903	LSC	(AATT)3	12	14876	14887	LSC	(AT)5	10	65424	65433	LSC	(AAAT)3	12	28962	28973	LSC
(AAAT)3	12	65023	65034	LSC	(TTCT)3	12	80042	80053	LSC	(TTAT)3	12	41379	41390	LSC	(TTTA)3	12	21889	21900	LSC	(AT)5	10	74284	74293	LSC	(TTAT)3	12	41365	41376	LSC
(TTCT)3	12	80240	80251	LSC	(AATA)3	12	81342	81353	LSC	(AAAT)3	12	65047	65058	LSC	(TTAT)3	12	41372	41383	LSC	(GA)5	10	87718	87727	IRb	(AAAT)3	12	65104	65115	LSC
(AATA)3	12	81543	81554	LSC	(AATA)3	12	113369	113380	SSC	(TTCT)3	12	80170	80181	LSC	(AAAT)3	12	65145	65156	LSC	(TC)5	10	120470	120479	SSC	(TTCT)3	12	80238	80249	LSC
(AATA)3	12	113522	113533	SSC	(AAAT)4	16	116500	116515	SSC	(AATA)3	12	81468	81479	LSC	(TTCT)3	12	80267	80278	LSC	(TC)5	10	146806	146815	IRa	(AATA)3	12	81536	81547	LSC
(AAAT)4	16	116656	116671	SSC	(AAAT)3	12	116810	116821	SSC	(AATA)3	12	113337	113348	SSC	(AATA)3	12	81565	81576	LSC	(TTA)4	12	49491	49502	LSC	(AATA)3	12	113461	113472	SSC
(TTAAG)3	15	56577	56591	LSC	(TTTAC)3	15	21739	21753	LSC	(AAAT)3	12	116465	116476	SSC	(AATA)3	12	113432	113443	SSC	(AATT)3	12	14914	14925	LSC	(AAAT)3	12	116589	116600	SSC
(TTTAC)3	15	21875	21889	LSC	(ATTAC)3	15	81954	81968	IRb	(AAATA)3	15	13521	13535	LSC	(AAAT)3	12	116560	116571	SSC	(TTTA)3	12	21920	21931	LSC	(AAATA)3	15	13556	13570	LSC
					(AATGT)3	15	152310	152324	IRa	(TTTAC)3	15	22029	22043	LSC	(AAATA)3	15	13517	13531	LSC	(TTAT)3	12	41400	41411	LSC	(TTTAC)3	15	22075	22089	LSC
										(TATTA)3	15	30181	30195	LSC	(TTTAC)3	15	22026	22040	LSC	(AAAT)3	12	65173	65184	LSC	(TATTA)3	15	30179	30193	LSC
										(TATTT)3	15	46675	46689	LSC	(TATTA)3	15	30174	30188	LSC	(TTCT)3	12	80330	80341	LSC
										(TCTTT)3	15	120781	120795	SSC	(TATTT)3	15	46668	46682	LSC	(AATA)3	12	81630	81641	LSC
															(TCTTT)3	15	120876	120890	SSC	(AATA)3	12	113546	113557	SSC
																				(AAAT)3	12	116677	116688	SSC
																				(AAATA)3	15	13554	13568	LSC
																				(TTTAC)3	15	22060	22074	LSC
																				(TATTA)4	20	30203	30222	LSC
																				(TATTT)3	15	46679	46693	LSC
