# Supplementary material for: Comparative analysis of complete plastid genomes from Lilium lankongense Franchet and its closely related species and screening of Lilium-specific primers
Source: PeerJ. 2021 Mar 5;9:e10964. doi: 10.7717/peerj.10964 (PMC7938781; doi:10.7717/peerj.10964)
Supplement: Supplemental Information 7 [file peerj-09-10964-s007.xlsx]

## Sheet: Sheet1
Species	Collection sites	voucher	individual	Genbank Accession Number
				trnC-petN	rpl32-trnL
L. lophophorum	Kangding, Sichuan	KS20180630 (SZ)	JBKD1	MN764136	MN764115
	Deqin, Yunnan	SDM20190716 (SZ)	JBDQ1	MN764135	MN764120
L. duchartrei	Songpan, Sichuan	SP2012081701 (SZ)	SP1	MN764128	MN764122
	Kangding, Sichuan	KS20180704 (SZ)	KD2	MN764124	MN764112
	Luding, Sichuan	2013082801-2 (SZ)	LD3	MN764127	MN764113
	Baoxing, Sichuan	BX20120824 (SZ)	BX2	MN953785	MN953787
L. lankongense	Mui, Sichuan	G18081002 (SZ)	ML5	MN953784	MN953786
	Zhongdian, Yunnan	SDM20190717 (SZ)	ZD2	MN764132	MN764116
	Weixi, Yunnan	LJ20180727-1 (SZ)	WX3	MN764134	MN764111
	Lanping, Yunnan	SDM2018080503 (SZ)	LP2	MN764125	MN764123
	Chayu, Tibet Autonomous Region	SDM20190713 (SZ)	CY1	MN764131	MN764114
