# Supplementary material for: Comparative analysis of complete plastid genomes from Lilium lankongense Franchet and its closely related species and screening of Lilium-specific primers
Source: PeerJ. 2021 Mar 5;9:e10964. doi: 10.7717/peerj.10964 (PMC7938781; doi:10.7717/peerj.10964)
Supplement: Supplemental Information 8 [file peerj-09-10964-s008.xls]

## Sheet: Sheet1
Region	Species	Variable sites Individual	199
trnC-petN (Aligned length：620 bp)	L. lophophorum	JBKD1	T
		JBDQ1	G
		Variable sites Individual	50	295	296	340
	L. duchartrei	SP1	G	G	T	A
		KD2	G	T	A	G
		LD3	G	T	A	A
		BX2	T	T	A	G
		Variable sites Individual	51	212	213	240	260	283	295	296	423
	L. lankongense	ML5	A	C	C	A	T	T	T	A	T
		ZD2	G	C	C	C	T	T	T	A	C
		WX3	A	G	G	A	C	G	T	A	C
		LP2	A	C	C	A	T	T	G	T	T
		CY1	A	C	C	A	T	T	T	A	C
rpl32-trnL (Aligned length：793 bp)		Variable sites Individual	318
	L. lophophorum	JBKD1	G
		JBDQ1	A
		Variable sites Individual	488	531	583	598
	L. duchartrei	SP1	A	C	A	T
		KD2	C	A	A	G
		LD3	A	A	G	G
		BX2	A	A	A	G
		Variable sites Individual	143	454	531	536	583	614	644	667	706	735
	L. lankongense	ML5	C	G	A	A	G	C	T	C	A	G
		ZD2	G	G	A	T	A	T	G	T	A	A
		WX3	G	G	A	T	A	T	G	T	A	A
		LP2	C	G	C	A	A	C	T	C	A	G
		CY1	G	A	A	T	A	A	G	C	C	A
