# Supplementary material for: Comparative analysis of complete plastid genomes from Lilium lankongense Franchet and its closely related species and screening of Lilium-specific primers
Source: PeerJ. 2021 Mar 5;9:e10964. doi: 10.7717/peerj.10964 (PMC7938781; doi:10.7717/peerj.10964)
Supplement: Supplemental Information 9 [file peerj-09-10964-s009.fas]

>ML5  [GenBank accession numbers: MN953786] chloroplast DNA, rpl32-trnL intergenic spacer region, partial sequence
GTATTCGTAGAA-TATTTGGAAGAAGAAGGGATATTTAACGGCAGTAAAAGCTCTTTCTTTAGCTAAATCGGTTTCCACTGGACATTCAAAAAGTTTTTTTGTGCAACAAACAAGTAATAAAATTTCGGAATAATCTAAATCCACATACCATTAAGAACTTATTAATATCAATATTAGTTAGAACTAACTGCTGTGGCGTGTTATATAGTAAATAATAATTCTTATGTTTACTGGCCTCTTAGTATAGTACTAAGTATTCTAATTTTTCTCTATCAATTAAATATTCTATTGTGAAAATTTAATTGATAGAGAAAAAGTTTTTTGTTATATGCCTAGCCCAAAACCTAATTAGAAGTATAGTTACTAGATAGTATTTATAATAAATTACGAAGAGTATTATTAATGATACTAAGATATCGAAATTATTAGAAAAATGCCTCGAATAAAATTACGATAAATATGACMTTAA-TTTTTTTTTT------ATTAATCTTTTTAATTTTCAATACATTAATTAAAAAATCAT-TAAAAAAAAAAAAA----GGATGATTTTGAGTTCTATAACTCGACCCGGAACAGAACTATCTAGTTCTGACTGTTTTGGTATAACTCCATTTTTACATTCTAAACTAGATACATTAAAGTTGATTCTTAAAGCTAAACCCTACGGCGATACTTAGTAAACATTCAAATCTTAATTTAAATAAGTCTTTATTTCATCGGTTCTAATGTTTACTAACTATATTGAATCCTTGAATCTTGACCATTCAACATGAATTGACTATTATT
>JBKD1 [GenBank accession numbers: MN764115] chloroplast DNA, rpl32-trnL intergenic spacer region, partial sequence
GTATTCGTAGAA-TATTTGGAAGAAGAAGGGATATTTAACGGCAGTAAAAGCTCTTTCTTTAGCTAAATCGGTTTCCACTGGACATTCAAAAAGTTTTTTTGTGCAACAAACAAGTAATAAAATTTCGGAATAATCTAAATCAACATACCATTAAGAACTTATTAATATCAATATTAGTTAGAACTAACTGCTGTGGCGTGTTATATAGTAAATAATAATTCTTATGTTTACTGGCCTCTTAGTATAGTACTAAGTATTCTAATTTTTCTCTATCAATTAAATATTCTATTGTGAAAATTTAATTGATAGAGAAAAAGTTTTTTGTTATATGCCTAGCCCAAAACCTAATTAGAAGTATAGTTACTAGATAGTATTTATAATAAATTACGAAGAGTATTATTAATGATACTAAGATATCGAAATTTTTAGAAAAATGCCTCGAATAAAATTACGATAAATATGACATTAAATTTTTTTTTT------ATTAATCTTTTTAATTTTCAATACATTAATTAAAAAATCATCTAAAAATAAAAAAA----GGATGATTTTGAGTTCTATAACTTGACCCGGAACAAAACTATCTAGTTCTGACTGTTTTGGTATAACTCCATTTTTACATTCTAAACTAGATACATGAAAGTTGATTCTTAAAGCTAAACCCTACGGCGATACTTAGTAAACATTCAAATCTTAATTTAAATAAGTCTTTATTTCATCGGTTCTAATGTTTACTAACTATATTGAATCCTTGAATCTTGACCATTCAACATGAATTGACTATTATT
>JBDQ1 [GenBank accession numbers: MN764120] chloroplast DNA, rpl32-trnL intergenic spacer region, partial sequence
GTATTCGTAGAA-TATTTGGAAGAAGAAGGGATATTTAACGGCAGTAAAAGCTCTTTCTTTAGCTAAATCGGTTTCCACTGGACATTCAAAAAGTTTTTTTGTGCAACAAACAAGTAATAAAATTTCGGAATAATCTAAATCAACATACCATTAAGAACTTATTAATATCAATATTAGTTAGAACTAACTGCTGTGGCGTGTTATATAGTAAATAATAATTCTTATGTTTACTGGCCTCTTAGTATAGTACTAAGTATTCTAATTTTTCTCTATCAATTAAATATTCTATTGTGAAAATTTAATTGATAGAGAAAAAATTTTTTGTTATATGCCTAGCCCAAAACCTAATTAGAAGTATAGTTACTAGATAGTATTTATAATAAATTACGAAGAGTATTATTAATGATACTAAGATATCGAAATTTTTAGAAAAATGCCTCGAATAAAATTACGATAAATATGACATTAA-TTTTTTTTTTTTTTT-ATTAATCTTTTTAATTTTCAATACATTAATTAAAAAATCATCTAAAAATAAAAAAA----GGATGATTTTGAGTTCTATAACTTGACCCGGAACAAAACTATCTAGTTCTGACTGTTTTGGTATAACTCCATTTTTACATTCTAAACTAGATACATGAAAGTTGATTCTTAAAGCTAAACCCTACGGCGATACTTAGTAAACATTCAAATCTTAATTTAAATAAGTCTTTATTTCATCGGTTCTAATGTTTACTAACTATATTGAATCCTTGAATCTTGACCATTCAACATGAATTGACTATTATT
>ZD2 [GenBank accession numbers:MN764116] chloroplast DNA, rpl32-trnL intergenic spacer region, partial sequence
GTATTCGTAGAAATATTTGGAAGAAGAAGGGATATTTAACGGCAGTAAAAGCTCTTTCTTTAGCTAAATCGGTTTCCACTGGACATTCAAAAAGTTTTTTTGTGCAACAAACAAGTAATAAAATTTCGGAATAATCTAAATCGACATACCATTAAGAACTTATTAATATCAATATTAGTTAGAACTAACTGCTGTGGCGTGTTATATAGTAAATAATAATTCTTATGTTTACTGGCCTCTTAGTATAGTACTAAGTATTCTAATTTTTCTCTATCAATTAAATATTCTATTGTGAAAATTTAATTGATAGAGAAAAAGTTTTTTGTTATATGCCTAGCCCAAAACCTAATTAGAAGTATAGTTACTAGATAGTATTTATAATAAATTACGAAGAGTATTATTAATGATACTAAGATATCGAAATTATTAGAAAAATGCCTCGAATAAAATTACGATAAATATGACATTAA-TTTTTTT--------AATTAATCTTTTTAATTTTCAATACATTAATTAAAAAATCATCTAAAAATAAAAAA-----GGATGATTTTGAGTTCTATAACTCGACCCGGAACAAAACTATCTAGTTCTGACTGTTTTGGTATAATTCCATTTTTACATTCTAAACTAGATACATGAAAGTTGATTCTTAAAGCTAAATCCTACGGCGATACTTAGTAAACATTCAAATCTTAATTTAAATAAGTCTTTATTTCATCGGTTCTAATATTTACTAACTATATTGAATCCTTGAATCTTGACCATTCAACATGAATTGACTATTATT
>WX3 [GenBank accession numbers: MN764111] chloroplast DNA, rpl32-trnL intergenic spacer region, partial sequence
GTATTCGTAGAAATATTTGGAAGAAGAAGGGATATTTAACGGCAGTAAAAGCTCTTTCTTTAGCTAAATCGGTTTCCACTGGACATTCAAAAAGTTTTTTTGTGCAACAAACAAGTAATAAAATTTCGGAATAATCTAAATCGACATACCATTAAGAACTTATTAATATCAATATTAGTTAGAACTAACTGCTGTGGCGTGTTATATAGTAAATAATAATTCTTATGTTTACTGGCCTCTTAGTATAGTACTAAGTATTCTAATTTTTCTCTATCAATTAAATATTCTATTGTGAAAATTTAATTGATAGAGAAAAAGTTTTTTGTTATATGCCTAGCCCAAAACCTAATTAGAAGTATAGTTACTAGATAGTATTTATAATAAATTACGAAGAGTATTATTAATGATACTAAGATATCGAAATTATTAGAAAAATGCCTCGAATAAAATTACGATAAATATGACATTAA-TTTTTTT--------AATTAATCTTTTTAATTTTCAATACATTAATTAAAAAATCATCTAAAAATAAAAAA-----GGATGATTTTGAGTTCTATAACTCGACCCGGAACAAAACTATCTAGTTCTGACTGTTTTGGTATAATTCCATTTTTACATTCTAAACTAGATACATGAAAGTTGATTCTTAAAGCTAAATCCTACGGCGATACTTAGTAAACATTCAAATCTTAATTTAAATAAGTCTTTATTTCATCGGTTCTAATATTTACTAACTATATTGAATCCTTGAATCTTGACCATTCAACATGAATTGACTATTATT
>LP2 [GenBank accession numbers: MN764123] chloroplast DNA, rpl32-trnL intergenic spacer region, partial sequence
GTATTCGTAGAA-TATTTGGA-GAAGAAGGGATATTTAACGGCAGTAAAAGCTCTTTCTTTAGCTAAATCGGTTTCCACTGGACATTCAAAAAGTTTTTTTGTGCAACAAACAAGTAATAAAATTTCGGAATAATCTAAATCCACATACCATTAAGAACTTATTAATATCAATATTAGTTAGAACTAACTGCTGTGGCGTGTTATATAGTAAATAATAATTCTTATGTTTACTGGCCTCTTAGTATAGTACTAAGTATTCTAATTTTTCTCTATCAATTAAATATTCTATTGTGAAAATTTAATTGATAGAGAAAAAGTTTTTTGTTATATGCCTAGCCCAAAACCTAATTAGAAGTATAGTTACTAGATAGTATTTATAATAAATTACGAAGAGTATTATTAATGATACTAAGATATCGAAATTATTAGAAAAATGCCTCGAATAAAATTACGATAAATATGACATTAA-TTTTTTTTT-------ATTAATCTTTTTAATTTTCAATACATTAATTAAAAAATCATCTCAAAAAAAAA--------GATGATTTTGAGTTCTATAACTCGACCCGGAACAAAACTATCTAGTTCTGACTGTTTTGGTATAACTCCATTTTTACATTCTAAACTAGATACATTAAAGTTGATTCTTAAAGCTAAACCCTACGGCGATACTTAGTAAACATTCAAATCTTAATTTAAATAAGTCTTTATTTCATC---------GTTTACTAACTATATTGAATCCTTGAATCTTGACCATTCAACATGAATTGACTATTATT
>CY1 [GenBank accession numbers: MN764114] chloroplast DNA, rpl32-trnL intergenic spacer region, partial sequence
GTATTCGTAGAAATATTTGGAAGAAGAAGGGATATTTAACGGCAGTAAAAGCTCTTTCTTTAGCTAAATCGGTTTCCACTGGACATTCAAAAAGTTTTTTTGTGCAACAAACAAGTAATAAAATTTCGGAATAATCTAAATCGACATACCATTAAGAACTTATTAATATCAATATTAGTTAGAACTAACTGCTGTGGCGTGTTATATAGTAAATAATAATTCTTATGTTTACTGGCCTCTTAGTATAGTACTAAGTATTCTAATTTTTCTCTATCAATTAAATATTCTATTGTGAAAATTTAATTGATAGAGAAAAAGTTTTTTGTTATATGCCTAGCCCAAAACCTAATTAGAAGTATAGTTACTAGATAGTATTTATAATAAATTACGAAGAGTATTATTAATGATACTAAGATATCGAAATTATTAGAAAAATGCCTCGAATAAAATTACAATAAATATGACATTAA-TTTTTTTT-------AATTAATCTTTTTAATTTTCAATACATTAATTAAAAAATCATCTAAAAATAAAAAA-----GGATGATTTTGAGTTCTATAACTCGACCCGGAACAAAACTATCTAGTTCTGACTGTTTTGGTATAATTCCATTTTTACATTCTAAACTAGATACATGAAAGTTGATTCTTAAAGCTAAACCCTACGGCGATACTTAGTAAACATTCAAATCTTAATTTCAATAAGTCTTTATTTCATCGGTTCTAATATTTACTAACTATATTGAATCCTTGAATCTTGACCATTCAACATGAATTGACTATTATT
>BX2 [GenBank accession numbers: MN953787] chloroplast DNA, rpl32-trnL intergenic spacer region, partial sequence
GTATTCGTAGAAATATTTGGAAGAAGAAGGGATATTTAACGGCAGTAAAAGCTCTTTCTTTAGCTAAATCGGTTTCCACTGGACATTCAAAAAGTTTTTTTGTGCAACAAACAAGTAATAAAATTTCGGAATAATCTAAATCCACATACCATTAAGAACTTATTAATATCAATATTAGTTAGAACTAACTGCTGTGGCGTGTTATATAGTAAATAATAATTCTTATGTTTACTGGCCTCTTAGTATAGTACTAAGTATTCTAATTTTTYTCTATCAATTAAATATTYTATTGTGAAAATTTAATTGATAGAGAAAAAGTTTTTTGTTATATGCCTAGCCCAAAACCTAATTAGAAGTATAGTTACTAGATAGTATTTWTAATAAATTACGAAGAGTWTTWTTAATGATACTAAGATATCGAAATTWTTAGAAAAATGCCTCGAATAAAATTACGATAAATATGACMTTAA-TTTTTTTTTT------ATTAATCTTTTTAATTTTCAATACMTTAATTAAAAAATCATYTAAAAAAAAAAAAAAAA-GGATGATTTTGAGTTCTATAACTCGACCCGGAACAAAACTATCTAGTTCTGACTGTTTTGGTATAACTCCATTTTTACATTCTAAACTAGATACATTAAAGTTGATTCTTAAAGCTAAACCCTACGGCGATACTTAGTAAACATTCAAATCTTAATTTAAATAAGTCTTTATTTCATCGGTTCTAATGTTTACTAACTATATTGAATCCTTGAATCTTGACCATTCAACATGAATTGACTATTATT
>SP1 [GenBank accession numbers: MN764122] chloroplast DNA, rpl32-trnL intergenic spacer region, partial sequence
GTATTCGTAGAAATATTTGGAAGAAGAAGGGATATTTAACGGCAGTAAAAGCTCTTTCTTTAGCTAAATCGGTTTCCACTGGACATTCAAAAAGTTTTTTTGTGCAACAAACAAGTAATAAAATTTCGGAATAATCTAAATCCACATACCATTAAGAACTTATTAATATCAATATTAGTTAGAACTAACTGCTGTGGCGTGTTATATAGTAAATAATAATTCTTATGTTTACTGGCCTCTTAGTATAGTACTAAGTATTCTAATTTTTCTCTATCAATTAAATATTCTATTGTGAAAATTTAATTGATAGAGAAAAAGTTTTTTGTTATATGCCTAGCCCAAAACCTAATTAGAAGTATAGTTACTAGATAGTATTTATAATAAATTACGAAGAGTATTATTAATGATACTAAGATATCGAAATTATTAGAAAAATGCCTCGAATAAAATTACGATAAATATGACATTAA-TTTTTTTTT-------ATTAATCTTTTTAATTTTCAATACATTAATTAAAAAATCATCTCAAAAAAAA--------GGATGATTTTGAGTTCTATAACTCGACCCGGAACAAAACTATCTAGTTCTTACTGTTTTGGTATAACTCCATTTTTACATTCTAAACTAGATACATTAAAGTTGATTCTTAAAGCTAAACCCTACGGCGATACTTAGTAAACATTCAAATCTTAATTTAAATAAGTCTTTATTTCATC---------GTTTACTAACTATATTGAATCCTTGAATCTTGACCATTCAACATGAATTGACTATTATT
>LD3 [GenBank accession numbers: MN764113] chloroplast DNA, rpl32-trnL intergenic spacer region, partial sequence
GTATTCGTAGA--TATTTGGA-GA-GAAGGGATATTTAACGGCAGTAAAAGCTCTTTCTTTAGCTAAATCGGTTTCCACTGGACATTCAAAAAGTTTTTTTGTGCAACAAACAAGTAATAAAATTTCGGAATAATCTAAATCCACATACCATTAAGAACTTATTAATATCAATATTAGTTAGAACTAACTGCTGTGGCGTGTTATATAGTAAATAATAATTCTTATGTTTACTGGCCTCTTAGTATAGTACTAAGTATTCTAATTTTTCTCTATCAATTAAATATTCTATTGTGAAAATTTAATTGATAGAGAAAAAGTTTTTTGTTATATGCCTAGCCCAAAACCTAATTAGAAGTATAGTTACTAGATAGTATTTATAATAAATTACGAAGAGTATTATTAATGATACTAAGATATCGAAATTATTAGAAAAATGCCTCGAATAAAATTACGATAAATATGACATTAA-TTTTTTTTT-------ATTAATCTTTTTAATTTTCAATACATTAATTAAAAAATCAT-TAAAAAAAAAAAAA----GGATGATTTTGAGTTCTATAACTCGACCCGGAACAGAACTATCTAGTTCTGACTGTTTTGGTATAACTCCATTTTTACATTCTAAACTAGATACATTAAAGTTGATTCTTAAAGCTAAACCCTACGGCGATACTTAGTAAACATTCAAATCTTAATTTAAATAAGTCTTTATTTCATCGGTTCTAATGTTTACTAACTATATTGAATCCTTGAATCTTGACCATTCAACATGAATTGACTATTATT
>KD2 [GenBank accession numbers: MN764112] chloroplast DNA, rpl32-trnL intergenic spacer region, partial sequence
GTATTCGTAGAAATATTTGGAAGAAGAAGGGATATTTAACGGCAGTAAAAGCTCTTTCTTTAGCTAAATCGGTTTCCACTGGACATTCAAAAAGTTTTTTTGTGCAACAAACAAGTAATAAAATTTCGGAATAATCTAAATCCACATACCATTAAGAACTTATTAATATCAATATTAGTTAGAACTAACTGCTGTGGCGTGTTATATAGTAAATAATAATTCTTATGTTTACTGGCCTCTTAGTATAGTACTAAGTATTCTAATTTTTCTCTATCAATTAAATATTCTATTGTGAAAATTTAATTGATAGAGAAAAAGTTTTTTGTTATATGCCTAGCCCAAAACCTAATTAGAAGTATAGTTACTAGATAGTATTTATAATAAATTACGAAGAGTATTATTAATGATACTAAGATATCGAAATTATTAGAAAAATGCCTCGAATAAAATTACGATAAATATGACATTAA-TTTTTTTTT-------CTTAATCTTTTTAATTTTCAATACATTAATTAAAAAATCATCTAAAAAAAAAAAAAAAAAGGATGATTTTGAGTTCTATAACTCGACCCGGAACAAAACTATCTAGTTCTGACTGTTTTGGTATAACTCCATTTTTACATTCTAAACTAGATACATTAAAGTTGATTCTTAAAGCTAAACCCTACGGCGATACTTAGTAAACATTCAAATCTTAATTTAAATAAGTCTTTATTTCATCGGTTCTAATGTTTACTAACTATATTGAATCCTTGAATCTTGACCATTCAACATGAATTGACTATTATT
