# Supplementary material for: Comparative analysis of complete plastid genomes from Lilium lankongense Franchet and its closely related species and screening of Lilium-specific primers
Source: PeerJ. 2021 Mar 5;9:e10964. doi: 10.7717/peerj.10964 (PMC7938781; doi:10.7717/peerj.10964)
Supplement: Supplemental Information 10 [file peerj-09-10964-s010.fas]

>JBKD1 [GenBank accession numbers: MN764136] chloroplast DNA, trnC-petN intergenic spacer region, partial sequence.
TTTATCCCC-AGTTCAAATCTGGGTGTCGCCTGATTGACAAAATTTTTAGAATCTGTAAGTTCTAGAAAAGACAAAAAAA---GACTGTAAATTTTTCTCAGCATTAGGTATTTTGGATGTGACCCCACCGTACCAATCCAA-TAGGATGAAGTGAAGGTTGCTTCACTTATTAATTTAATAATGGGTTCGGGCCATTTATTTAATTCA-TCCATTGAATTAAATCAATTAGGAAATGGAGGTCCTATCCTAA-TAATCTGTCTTAATAGTATATACATTTTTCTATATATTTTTATATCTTTTGCTTATACAAAAGAAAAGGTAACAAAAGAAACAATAGATCTTACTA-TTAGAAAGACTCCTTTGATTATTGATATAAGAAAGAAAGGGTATATGTATCGTATTTGTACTTACGGCTCGCTTCTACCGAAAATCCAATACAATAATAGATAATTTGTTACGATTAGCTTCATTGGATTTGAAGCATCAATCGTTTTAAATCAGAATCCCATTTTGACTCTGTGCCGTTAATTCCACTATGATTATTGATCAATAATCATAGTGGAATCAT-CC-TGATAGAGA-----TA-GAGACATAATTTACATGGATATAGTA
>JBDQ1 [GenBank accession numbers: MN764135] chloroplast DNA, trnC-petN intergenic spacer region, partial sequence.
TTTATCCCCCAGTTCAAATCTGGGTGTCGCCTGATTGACAAAATTTTTAGA-TCTGTAAGTTCTAGAAAAGACAAAAAAA---GACTGTAAATTTTTCTCAGCATTAGGTATTTTGGATGTGACCCCACCGTACCAATCCAA-TAGGATGAAGTGAAGGTTGCTTCACTTATTAATTTAATAATGGGTTCGGGCCATTGATTTAATTCA-TCCATTGAATTAAATCAATTAGGAAATGGAGGTCCTATCCTAA-TAATCTGTCTTAATAGTATATACATTTTTCTATATATTTTTATATCTTTTGCTTATACAAAAGAAAAGGTAACAAAAGAAACAATAGATCTTACTA-TTAGAAAGACTCCTTTGATTATTGATATAAGAAAGAAAGGGTATATGTATCGTATTTGTACTTACGGCTCGCTTCTACCGAAAATCCAATACAATAATAGATAATTTGTTACGATTAGCTTCATTGGATTTGAAGCATCAATCGTTTTAAATCAGAATCCCATTTTGACTCTGTGCCGTTAATTCCACTATGATTATTGATCAATAATCATAGTGGAATCATTCCTTGATAGAGAAGAGATAGGAGACATAATTTACATGGATATAGTA
>ZD2 [GenBank accession numbers: MN764132] chloroplast DNA, trnC-petN intergenic spacer region, partial sequence.
TTTATCCCCCAGTTCAAATCTGGGTGTCGCCTGATTGACAAAATTTTTAGGATCTGTA-GTTCTAGAAAAGACAAAAAAA---GACTGTAAATTTTTCTCAGCAT-AGGTATTTTGGATGTGACCCCACCGTACCAATCCAA-TAGGATGAAGTGAAGGTTGCTTCACTTATTAATTTAATAATGGGTTCGGGCCATTTATTTAATTCA-TCCATTGAATTAAATAAATTAGGAAATGGCGGTCCTATCCTAA-TAATCTGTCTTAATAGTATATACATTTTTCTATATATTTTTATATCTTTTGCTTATACAAAA-----GGTAACAAAAGAAACAATAGATCTTACTA-TTAGAAAGACTCCTTTGATTATTGATATAAGAAAGAAAGGGTATATGTATCGTATTTGTACTTACGGCTCGCTTCTACCGAAAATCCAATACAATAATAGATAATTTGTTACGATTAGCTTCATTGGATTTGAAGCATCAATCGTTTTAAATCAGAATCCCATTTTGACTCTGTGCCGTTAATTCCACTATGATTATTGATCAATAATCATAGTGGAATCATTCCTTGATAGAGA-----TAGGAGACATAATTTACATGGATATAGTA
>WX3 [GenBank accession numbers: MN764134] chloroplast DNA, trnC-petN intergenic spacer region, partial sequence.
TTTATCCCC-AGTTCAAATCTGGGTGTCGCCTGATTGACAAAATTTTTAGAATCTGTAAGTTCTAGAAAAGACAAAAAAA---GACTGTAAATTTTTCTCAGCAT-AGGTATTTTGGATGTGACCCCACCGTACCAATCCAA-TAGGATGAAGTGAAGGTTGCTTCACTTATTAATTTAATAATGGGTTCGGGCCATTTATTTAATTCAATGGAT-GAATTAAATAAATTAGGAAATGGAGGTCCTATCCTAA-TAATCCGTCTTAATAGTATATACATTTTGCTATATATTTTTATATCTTTTGCTTATACAAAA------G-AA-A-------CAATAGATCTTACTA-TTAGAAAGACTCCTTTGATTATTGATATAAGAAAGAAAGGGTATATGTATCGTATTTGTACTTACGGCTCGCTTCTACCGAAAATCCAATACAATAATAGATAATTTGTTACGATTAGCTTCATTGGATTTGAAGCATCAATCGTTTTAAATCAGAATCCCATTTTGACTCTGTGCCGTTAATTCCACTATGATTATTGATCAATAATCATAGTGGAATCATTCCTTGATAGAGA-----TAGGAGACATAATTTACATGGATATAGTA
>LP2 [GenBank accession numbers: MN764125] chloroplast DNA, trnC-petN intergenic spacer region, partial sequence.
TTTATCCCCCAGTTCAAATCTGGGTGTCGCCTGATTGACAAAATTTTTAGAATCTGTAAGTTCTAGAAAAGACAAAAAAAA--GACTGTAAATTTTTCTCAGCAT-AGGTATTTTGGATGTGACCCCACCGTACCAATCCAA-TAGGATGAAGTGAAGGTTGCTTCACTTATTAATTTAATAATGGGTTCGGGCCATTTATTTAATTCA-TCCATTGAATTAAATAAATTAGGAAATGGAGGTCCTATCCTAA-TAATCTGTCTTAATAGTATATACATTTTTCTATATATTTTGTTATCTTTTGCTTATACAAAA-----GGTAACAAAAGAAACAATAGATCTTACTAATTAGAAAGACTCCTTTGATTATTGATATAAGAAAGAAAGGGTATATGTATCGTATTTGTACTTACGGCTCGTTTCTACCGAAAATCCAATACAATAATAGATAATTTGTTACGATTAGCTTCATTGGATTTGAAGCATCAATCGTTTTAAATCAGAATCCCATTTTGACTCTGTGCCGTTAATTCCACTATGATTATTGATCAATAATCATAGTGGAATCATTCCTTGATAGAGA-----TAGGAGACATAATTTACATGGATATAGTA
>CY1 [GenBank accession numbers: MN764131] chloroplast DNA, trnC-petN intergenic spacer region, partial sequence.
TTTATCCCCCAGTTCAAATCTGGGTGTCGCCTGATTGACAAAATTTTTAGAATCTGTAAGTTCTAGAAAAGACAAAAAAA---GACTGTAAATTTTTCTCAGCAT-AGGTATTTTGGATGTGACCCCACCGTACCAATCCAA-TAGGATGAAGTGAAGGTTGCTTCACTTATTAATTTAATAATGGGTTCGGGCCATTTATTTAATTCA-TCCATTGAATTAAATAAATTAGGAAATGGAGGTCCTATCCTAAATAATCTGTCTTAATAGTATATACATTTTTCTATATATTTTTATATCTTTTGCTTATACAAAA-----GGTAACAAAAGAAACAATAGATCTTACTA-TTAGAAAGACTCCTTTGATTATTGATATAAGAAAGAAAGGGTATATGTATCGTATTTGTACTTACGGCTCGCTTCTACCGAAAATCCAATACAATAATAGATAATTTGTTACGATTAGCTTCATTGGATTTGAAGCATCAATCGTTTTAAATCAGAATCCCATTTTGACTCTGTGCCGTTAATTCCACTATGATTATTGATCAATAATCATAGTGGAATCATTCCTTGATAGAGA-----TAGGAGACATAATTTACATGGATATAGTA
>ML5 [GenBank accession numbers: MN953784] chloroplast DNA, trnC-petN intergenic spacer region, partial sequence.
TTTATCCCC-AGTTCAAATCTGGGTGTCGCCTGATTGACAAAATTTTTAGAATCTGTAAGTTCTAGAAAAGACAAAAAAAAA-GACTGTAAATTTTTCTCAGCAT-AGGTATTTTGGATGTGACCCCACCGTACCAATCCAA-TAGGATGAAGTGAAGGTTGCTTCACTTATTAATTTAATAATGGGTTCGGGCCATTTATTTAATTCA-TCCATTGAATTAAATAAATTAGGAAATGGAGGTCCTATCCTAA-TAATCTGTCTTAATAGTATATACATTTTTCTATATATTTTTATATCTTTTGCTTATACAAAA-----GGTAACAAAAGAAACAATAGATCTTACTAATTAGAAAGACTCCTTTGATTATTGATATAAGAAAGAAAGGGTATATGTATCGTATTTGTACTTACGGCTCGTTTCTACCGAAAATCCAATACAATAATAGATAATTTGTTACGATTAGCTTCATTGGATTTGAAGCATCAATCGTTTTAAATCAGAATCCCATTTTGACTCTGTGCCGTTAATTCCACTATGATTATTGATCAATAATCATAGTGGAATCAT-CC-TGATAGAGA-----TAGGAGACATAATTTACATGGATATAGTA
>BX2 [GenBank accession numbers: MN953785] chloroplast DNA, trnC-petN intergenic spacer region, partial sequence.
TTTATCCCC-AGTTCAAATCTGGGTGTCGCCTGATTGACAA--TTTTTAT-ATCTGTAAGTTCTAGAAAAGACAAAAAAAA--GACTGTAAATTTTTCTCAGCAT-AGGTATTTTGGATGTGACCCCACCGTACCAATCCAAATAGGATGAAGTGAAGGTTGCTTCACTTATTAATTTAATAATGGGTTCGGGCCATTTATTTAATTCA-TCCATTGAATTAAATAAATTAGGAAATGGAGGTCCTATCCTAA-TAATCTGTCTTAATAGTATATACATTTTTCTATATATTTTTATATCTTTTGCTTATACAAAA-----GGTAACAAAAGAAACAATGGATCTTACTAATTAGAAAGACTCCTTTGATTATTGATATAAGAAAGAAAGGGTATATGTATCGTATTTGTACTTACGGCTCGTTTCTACCGAAAATCCAATACAATAATAGATAATTTGTTACGATTAGCTTCATTGGATTTGAAGCATCAATCGTTTTAAATCAGAATCCCATTTTGACTCTGTGCCGTTAATTCCACTATGATTATTGATCAATAATCATAGTGGAATCATTCCTTGATAGAGA-----TAGGAGACATAATTTACATGGATATAGTA
>SP1 [GenBank accession numbers: MN764128] chloroplast DNA, trnC-petN intergenic spacer region, partial sequence.
TTTATCCCC-AGTTCAAATCTGGGTGTCGCCTGATTGACAAAATTTTTAG-ATCTGTAAGTTCTAGAAAAGACAAAAAAAA--GACTGTAAATTTTTCTCAGCAT-AGGTATTTTGGATGTGACCCCACCGTACCAATCCAA-TAGGATGAAGTGAAGGTTGCTTCACTTATTAATTTAATAATGGGTTCGGGCCATTTATTTAATTCA-TCCATTGAATTAAATAAATTAGGAAATGGAGGTCCTATCCTAA-TAATCTGTCTTAATAGTATATACATTTTTCTATATATTTTGTTATCTTTTGCTTATACAAAA-----GGTAACAAAAGAAACAATAGATCTTACTAATTAGAAAGACTCCTTTGATTATTGATATAAGAAAGAAAGGGTATATGTATCGTATTTGTACTTACGGCTCGTTTCTACCGAAAATCCAATACAATAATAGATAATTTGTTACGATTAGCTTCATTGGATTTGAAGCATCAATCGTTTTAAATCAGAATCCCATTTTGACTCTGTGCCGTTAATTCCACTATGATTATTGATCAATAATCATAGTGGAATCATTCCTTGATAGAGA-----TAGGAGACATAATTTACATGGATATAGTA
>LD3 [GenBank accession numbers: MN764127] chloroplast DNA, trnC-petN intergenic spacer region, partial sequence.
TTTATCCCC-AGTTCAAATCTGGGTGTCGCCTGATTGACAAAATTTTTAG-ATCTGTA-GTTCTAGAAA-GACAAAAAAAAAAGACTGTAAATTTTTCTCAGCAT-AGGTATTTTGGATGTGACCCCACCGTACCAATCCAA-TAGGATGAAGTGAAGGTTGCTTCACTTATTAATTTAATAATGGGTTCGGGCCATTTATTTAATTCA-TCCATTGAATTAAATAAATTAGGAAATGGAGGTCCTATCCTAA-TAATCTGTCTTAATAGTATATACATTTTTCTATATATTTTTATATCTTTTGCTTATACAAAA-----GGTAACAAAAGAAACAATAGATCTTACTAATTAGAAAGACTCCTTTGATTATTGATATAAGAAAGAAAGGGTATATGTATCGTATTTGTACTTACGGCTCGTTTCTACCGAAAATCCAATACAATAATAGATAATTTGTTACGATTAGCTTCATTGGATTTGAAGCATCAATCGTTTTAAATCAGAATCCCATTTTGACTCTGTGCCGTTAATTCCACTATGATTATTGATCAATAATCATAGTGGAATCATTCCTTGATAGAGA-----TAGGAGACATAATTTACATGGATATAGTA
>KD2 [GenBank accession numbers: MN764124] chloroplast DNA, trnC-petN intergenic spacer region, partial sequence.
TTTATCCCCCAGTTCAAATCTGGGTGTCGCCTGATTGACAAAATTTTTAGAATCTGTAAGTTCTAGAAAAGACAAAAAAAA--GACTGTAAATTTTTCTCAGCAT-AGGTATTTTGGATGTGACCCCACCGTACCAATCCAAATAGGATGAAGTGAAGGTTGCTTCACTTATTAATTTAATAATGGGTTCGGGCCATTTATTTAATTCA-TCCATTGAATTAAATAAATTAGGAAATGGAGGTCCTATCCTAA-TAATCTGTCTTAATAGTATATACATTTTTCTATATATTTTTATATCTTTTGCTTATACAAAA-----GGTAACAAAAGAAACAATGGATCTTACTAATTAGAAAGACTCCTTTGATTATTGATATAAGAAAGAAAGGGTATATGTATCGTATTTGTACTTACGGCTCGTTTCTACCGAAAATCCAATACAATAATAGATAATTTGTTACGATTAGCTTCATTGGATTTGAAGCATCAATCGTTTTAAATCAGAATCCCATTTTGACTCTGTGCCGTTAATTCCACTATGATTATTGATCAATAATCATAGTGGAATCATTCCTTGATAGAGA-----TAGGAGACATAATTTACATGGATATAGTA
